# Supplementary material for: Mapping SP-C co-chaperone binding sites reveals molecular consequences of disease-causing mutations on protein maturation
Source: Nat Commun. 2022 Apr 5;13:1821. doi: 10.1038/s41467-022-29478-z (PMC8983781; doi:10.1038/s41467-022-29478-z)
Supplement: Supplementary file 4 — Source Data [file 41467_2022_29478_MOESM4_ESM.xlsx]

## Sheet: Fig. 1
Fig. 1
Co-chaperone binding to SP-C
	IP with anti-SPC, blot for Grp170 and SP-C					IP with anti-SPC, blot for ERdj5 and SP-C						IP with anti-SPC, blot for anti-HA and SP-C

## Sheet: Fig2.B
Figure 2B, non-reducing gels 11.9.2021																																									Rolling ball 1500 RAW DATA from Image Quant
																																									Gel1					Gel 2
Non reducing gel. SET1 Dry down (12% gel) 30ul																	Non reducing gel. SET3 Dry down (12% gel) 30ul																								Non-tranfected	WT	L188Q	C148S	Delta Ex4	Non-tranfected	WT	L188Q	C148S
12% GEL1	1	2	3	4	5	6	7	8	9	10	11	12	13	14	15		12% GEL1	1	2	3	4	5	6	7	8	9	10	11	12	13	14	15		contrast 1500, rolling ball 1500							Lane 1	Lane 2	Lane 3	Lane 4	Lane 5	Lane 6	Lane 7	Lane 8	Lane 9
Red / NR	Li cor	/	/	NT	/	WT	/	L188Q	/	C148S	/	D-EX4	/	/	/		Red / NR	Li cor	/	/	NT	/	WT	/	L188Q	/	C148S	/	D-EX4	/	/	/								Band	Volume	Volume	Volume	Volume	Volume	Volume	Volume	Volume	Volume
client																	client																SET1							1	770187	279798	2.47606e+07	2.43685e+06	8.14918e+06	379006	240756	3.77708e+07	2.43673e+06
																																								2	2.76735e+06	1.09702e+06	2.08436e+06	2.53179e+06	7.97591e+06	1.39419e+06	1.24191e+06	843847	2.15119e+06
																																								3	92346.6	2.11171e+06	2.26928e+06	4.57074e+06	9.98668e+06	67273.7	1.84025e+06	1.80997e+06	4.46879e+06
																14D exposure. Contrast 1200																								4	38481.6	5.087e+06	1.17311e+06			34676.4	4.1382e+06	1.1519e+06
																																								5	28349.9					12549.4
																																									Non-trans subtract, neg. numbers = 0	0	2.39904e+07	1.66667e+06	7.37899e+06	Non-trans subtract, neg. numbers = 0	0	3.73918e+07	2.05772e+06
																																										0	0	0	5.20857e+06		0	0	757002
																																										2.01936e+06	2.17693e+06	4.53226e+06	9.95833e+06		1.77297e+06	1.7427e+06	4.43411e+06
																																										5.04852e+06	1.13463e+06				4.10353e+06	1.11723e+06
																																									Gel3					Gel 4
																																									Non-tranfected	WT	L188Q	C148S	Delta Ex4	Non-tranfected	WT	L188Q	C148S
																																									Lane 1	Lane 2	Lane 3	Lane 4	Lane 5	Lane 6	Lane 7	Lane 8	Lane 9
																																									Volume	Volume	Volume	Volume	Volume	Volume	Volume	Volume	Volume
																																									409545	214128	2.99667e+07	2.66363e+06	7.81411e+06	492260	214377	2.60973e+07	2.53399e+06
																																									1.3958e+06	1.14229e+06	1.90467e+06	3.03909e+06	7.50178e+06	1.5226e+06	1.34953e+06	2.16243e+06	2.97232e+06
																																									49332.6	1.27733e+06	1.92273e+06	4.1933e+06	8.75837e+06	51779.2	1.30684e+06	1.82934e+06	3.79362e+06
Non reducing gel. SET2 Dry down (12% gel) 30ul																	Non reducing gel. SET4 Dry down (12% gel) 30ul																								100256	2.46112e+06	1.09912e+06			31612.9	2.3407e+06	1.21336e+06
12% GEL1	1	2	3	4	5	6	7	8	9	10	11	12	13	14	15		12% GEL1	1	2	3	4	5	6	7	8	9	10	11	12	13	14	15									11759.7					15098.4
Red / NR	Li cor	/	/	NT	/	WT	/	L188Q	/	C148S	/	D-EX4	/	/	/		Red / NR	Li cor	/	/	NT	/	WT	/	L188Q	/	C148S	/	D-EX4	/	/	/
client																	client																SET 2								Non-trans subtract, neg. numbers = 0	0	2.95572e+07	2.25408e+06	7.40457e+06	Non-trans subtract, neg. numbers = 0	0	2.5605e+07	2.04173e+06
																																										0	508866	1.64329e+06	6.10597e+06		0	639834	1.44973e+06
																																										1.17707e+06	1.8734e+06	4.09304e+06	8.74661e+06		1.25506e+06	1.77756e+06	3.76201e+06
																																										2.36087e+06	998864				2.30908e+06	1.18174e+06
[truncated: 43 more columns]

## Sheet: Fig2.C
Figure 2C reduced gels
4D exposure, 2000 contrast, transferred onto membrane																																		Rolling ball 1500 RAW DATA from image quant
																																			Set 2		Set 3		Set 4		Set 1
Reducing gel. SET1 transfer (12% gel) 22ul																	Reducing gel. SET3 transfer (12% gel) 22ul																		WT	C148S	WT	C148S	WT	C148S	WT	C148S			Contrast 4500
12% GEL1	1	2	3	4	5	6	7	8	9	10	11	12	13	14	15		12% GEL1	1	2	3	4	5	6	7	8	9	10	11	12	13	14	15			Lane 2	Lane 4	Lane 7	Lane 9	Lane 12	Lane 14	Lane 2	Lane 4
Red / NR	Li cor	/	/	NT	/	WT	/	L188Q	/	C148S	/	D-EX4	/	/	/		Red / NR	Li cor	/	/	NT	/	WT	/	L188Q	/	C148S	/	D-EX4	/	/	/		Band	Volume	Volume	Volume	Volume	Volume	Volume	Volume	Volume			Set 2
client																	client																	1	4.27353e+06	1.21455e+06	2.48084e+06	1.50931e+06	2.60331e+06	1.46624e+06	4.66195e+06	1.91145e+06
																																		2	9.77677e+06	1.47214e+07	6.59798e+06	1.79273e+07	6.2604e+06	1.73038e+07	1.21797e+07	2.14536e+07
																																		%pal	0.304159	0.0762144	0.273256	0.0776526	0.293705	0.0781159	0.27681	0.081808
																																			Average, n=4
																																				WT	C148S
																																			% Pal	0.286983	0.0784477
																																			Std. Dev	0.0125709	0.00206285
																																								Set 1
Reducing gel. SET2 transfer (12% gel) 22ul																	Reducing gel. SET4 transfer (12% gel) 22ul
12% GEL1	1	2	3	4	5	6	7	8	9	10	11	12	13	14	15		12% GEL1	1	2	3	4	5	6	7	8	9	10	11	12	13	14	15
Red / NR	Li cor	/	/	NT	/	WT	/	L188Q	/	C148S	/	D-EX4	/	/	/		Red / NR	Li cor	/	/	NT	/	WT	/	L188Q	/	C148S	/	D-EX4	/	/	/
client																	client																												Set 3
																																													Set 4

## Sheet: Fig. 3a, 3b
Fig. 3
Co-chaperone binding to SP-C peptides
a.						b.

## Sheet: Fig. 4 and Supp. Fig. 4
Fig. 4 and Supp. Fig. 4
Co-chaperone binding
to SP-C L188Q variants
Quantiation
												Grp170 Trial 1
Trial 1	Grp170			SP-C
	inputs	IP	Normalized IP	inputs	IP	Normalized IP	Grp170	SPC	Grp170:SPC	Relative to L188Q
EV	18394.8	20.0254	0	3.20312	366.574	0	0	0
SPC-L188Q	17064	2517.4	2497.38	1856.51	7616.74	7250.17	2497.38	7250.17	0.344458	100
SPC-L188Q site2 mut	16444.1	300.648	280.623	674.799	3515.27	3148.7	280.623	3148.7	0.0891235	25.8736
SPC-L188Q site 3 mut	16577.7	2228.04	2208.02	1648.24	8607.15	8240.57	2208.02	8240.57	0.267945	77.7875
SPC-L188Q site 2, 3 mut	18051.8	337.912	317.887	547.076	3432.35	3065.78	317.887	3065.78	0.103689	30.102
												Grp170 Trial 2
Trial 2	Grp170			SP-C
	inputs	IP	Normalized IP	inputs	IP	Normalized IP	Grp170	SPC	Grp170:SPC	Relative to L188Q
EV	21479.3	19.1309	0	52.8594	352.801	0	0	0
SPC-L188Q	23721.5	2626.92	2607.79	1793.99	7644.69	7291.89	2607.79	7291.89	0.357629	100
SPC-L188Q site2 mut	22726.8	135.562	116.431	611.744	3351.97	2999.17	116.431	2999.17	0.038821	10.8551
SPC-L188Q site 3 mut	20679	1848.12	1828.99	1783.83	7253.33	6900.53	1828.99	6900.53	0.265051	74.1134
SPC-L188Q site 2, 3 mut	20719.6	134.591	115.46	730.473	2967.06	2614.26	115.46	2614.26	0.0441655	12.3495
												Grp170 Trial 3
Trial 3	Grp170			SP-C
	inputs	IP	Normalized IP	inputs	IP	Normalized IP	Grp170	SPC	Grp170:SPC	Relative to L188Q
EV	61139.6	-27.5	0	57.4648	268.951	0	0	0
SPC-L188Q	53768.3	3582.4	3609.9	1602.84	7523.54	7254.59	3609.9	7254.59	0.497602	100
SPC-L188Q site2 mut	56432.7	597.015	624.515	670.323	2681.32	2412.37	624.515	2412.37	0.25888	52.0256
SPC-L188Q site 3 mut	49173.2	4043.64	4071.14	1402.62	9013.92	8744.97	4071.14	8744.97	0.465541	93.557
SPC-L188Q site 2, 3 mut	43768.6	392.019	419.519	613.627	2746.93	2477.98	419.519	2477.98	0.169299	34.0229
												ERdj5 Trial 1
Trial 1	ERdj5			SP-C
	inputs	IP	Normalized IP	inputs	IP	Normalized IP	ERdj5	SPC	ERdj:SPC	Relative to L188Q
EV	7051.37	8.71777	0	13.793	456.584	0	0	0	0
SPC-L188Q	5731.76	1272.33	1263.62	698.588	2917.53	2460.95	1263.62	2460.95	0.513468	100
SPC-L188Q site2 mut	6287.98	410.015	401.297	234.684	1681.8	1225.21	401.297	1225.21	0.327533	63.7883
SPC-L188Q site 3 mut	5799.95	1400.47	1391.75	553.707	3124.27	2667.69	1391.75	2667.69	0.521706	101.604
SPC-L188Q site 2, 3 mut	6082.27	324.022	315.305	175.432	1736.77	1280.19	315.305	1280.19	0.246295	47.967
												ERdj5 Trial 2
Trial 2	ERdj5			SP-C
anti-ERdj5	inputs	IP	Normalized IP	inputs	IP	Normalized IP	ERdj5	SPC	ERdj:SPC	Relative to L188Q
EV	8475.68	9.2124	0	5.44922	408.9	0	0	0	0
SPC-L188Q	7269.71	1951.83	1942.62	702.256	3134.02	2725.12	1942.62	2725.12	0.712857	100
SPC-L188Q site2 mut	6325.32	559.877	550.665	284.857	1412.04	1003.14	550.665	1003.14	0.548941	77.0058
SPC-L188Q site 3 mut	6276.21	2136.34	2127.12	606.881	2899.07	2490.17	2127.12	2490.17	0.854207	119.829
SPC-L188Q site 2, 3 mut	6108.45	573.198	563.986	214.838	1560.55	1151.65	563.986	1151.65	0.48972	68.6982
												ERdj5 Trial 3
Trial 3	ERdj5			SP-C
	inputs	IP	Normalized IP	inputs	IP	Normalized IP	ERdj5	SPC	ERdj:SPC	Relative to L188Q
EV	5316.24	6.85156	0	20.0527	240.232	0	0	0	0
SPC-L188Q	5259.05	1720.34	1713.49	434.975	3007.41	2767.18	1713.49	2767.18	0.619219	100
SPC-L188Q site2 mut	4980.51	586.084	579.233	165.062	1847.52	1607.29	579.233	1607.29	0.360378	58.1989
SPC-L188Q site 3 mut	4364.61	1954.68	1947.83	316.291	2853.95	2613.71	1947.83	2613.71	0.745236	120.351
SPC-L188Q site 2, 3 mut	4790.04	499.168	492.317	136.896	1508.3	1268.07	492.317	1268.07	0.388241	62.6985
												ERdj5 Trial 4
Trial 4	ERdj5			SP-C
	inputs	IP	Normalized IP	inputs	IP	Normalized IP	ERdj5	SPC	ERdj:SPC	Relative to L188Q
EV	4373.36	15.0273	0	0.878906	324.943	0	0	0	0
SPC-L188Q	4047.01	1867.79	1852.76	489.236	3794.24	3469.3	1852.76	3469.3	0.534045	100
SPC-L188Q site2 mut	4737.19	646.91	631.882	171.881	1617.1	1292.16	631.882	1292.16	0.489014	91.5679
SPC-L188Q site 3 mut	3584.53	1658.77	1643.74	399.545	3487.12	3162.18	1643.74	3162.18	0.519814	97.3352
SPC-L188Q site 2, 3 mut	4377.56	493.701	478.673	161.602	1645.02	1320.08	478.673	1320.08	0.36261	67.8987
												ERdj4 Trial 1
Trial 1	ERdj4			SP-C
		IP	Normalized IP		IP	Normalized IP	ERdj4	SPC	ERdj4:SPC	Relative to L188Q
EV		41.2246	0		372.715	0	0	0	0
SPC-L188Q		549.942	508.718		13405.4	13032.7	508.718	13032.7	0.0390341	100
SPC-L188Q site2 mut		70.1924	28.9678		4456.68	4083.96	28.9678	4083.96	0.00709305	18.1714
SPC-L188Q site 3 mut		544.053	502.829		10504.9	10132.2	502.829	10132.2	0.049627	127.138
SPC-L188Q site 2, 3 mut		60.4409	19.2163		3420.34	3047.62	19.2163	3047.62	0.00630535	16.1534
Ab		5.85791			292.23
Trial 2	ERdj4			SP-C								ERdj4 Trial 2
		IP	Normalized IP		IP	Normalized IP	ERdj4	SPC	ERdj4:SPC	Relative to L188Q
EV		812.292	0		29.332	0	0	0	0
SPC-L188Q		4532.58	3720.29		3189.62	3160.29	3720.29	3160.29	1.1772	100
SPC-L188Q site2 mut		1202.1	389.804		1317.8	1288.46	389.804	1288.46	0.302533	25.6994
SPC-L188Q site 3 mut		5046.28	4233.99		3567.98	3538.65	4233.99	3538.65	1.1965	101.639
SPC-L188Q site 2, 3 mut		2090.58	1278.28		1498.52	1469.18	1278.28	1469.18	0.870064	73.9095
Ab		63.4346			43.707
Trial 3	ERdj4			SP-C
		IP	Normalized IP		IP	Normalized IP	ERdj4	SPC	ERdj4:SPC	Relative to L188Q		ERdj4 Trial 3
EV		3.7793	0		200.723	0	0	0	0
SPC-L188Q		34.8381	31.0588		2922.87	2722.14	31.0588	2722.14	0.0114097	100
SPC-L188Q site2 mut		8.16699	4.3877		1001.72	800.994	4.3877	800.994	0.00547781	48.0102
SPC-L188Q site 3 mut		33.0271	29.2478		2660.49	2459.77	29.2478	2459.77	0.0118905	104.214
SPC-L188Q site 2, 3 mut		5.81494	2.03564		874.047	673.324	2.03564	673.324	0.00302328	26.4974
Ab		0.350098			110.65
Trial 4	ERdj4			SP-C								ERdj4 Trials 4 and 5
ERdj4	inputs	IP	Normalized IP	inputs	IP	Normalized IP	ERdj4	SPC	ERdj4:SPC	Relative to L188Q		Trial 1 left-ERdj4, right-SPC
EV	8149.04	22.1533	0	6.13281	4784.38	0	0	0
SPC-L188Q	6727.24	299.783	277.63	2389.39	14931.5	10147.1	277.63	10147.1	0.0273605	100
SPC-L188Q site2 mut	6167.86	57.5332	35.3799	684.057	8671.03	3886.64	35.3799	3886.64	0.00910294	33.2703
SPC-L188Q site 3 mut	7209.48	204.868	182.715	2304.71	16027.6	11243.2	182.715	11243.2	0.0162512	59.3964
SPC-L188Q site 2, 3 mut	5531.19	124.288	102.135	584.228	10359.9	5575.5	102.135	5575.5	0.0183185	66.9523
Ab		65.4102			2047.31							Trial 2 left-ERdj4, right-SPC
	ERdj4			SP-C
Trial 5	inputs	IP	Normalized IP	inputs	IP	Normalized IP	ERdj4	SPC	ERdj4:SPC	Relative to L188Q
EV	8073.45	45.9805	0	28.8906	3432.37	0	0	0
SPC-L188Q	7746.34	402.898	356.918	1658.16	12615.4	9183.07	356.918	9183.07	0.0388669	100
SPC-L188Q site2 mut	7418.99	116.906	70.9258	487.688	7315.42	3883.05	70.9258	3883.05	0.0182655	46.9949
SPC-L188Q site 3 mut	8676.46	405.128	359.147	1791.33	13571.2	10138.8	359.147	10138.8	0.035423	91.1391
SPC-L188Q site 2, 3 mut	7350.8	106.972	60.9912	327.691	6674.92	3242.55	60.9912	3242.55	0.0188096	48.3949
Ab		78.4336			2856.21
Statistical Analysis
Grp170
	Trial 1	Trial 2	Trial 3	Average	SD	SEM
SPC-L188Q	100	100	100	100	0	0
SPC-L188Q site2 mut	25.8736	10.8551	52.0256	29.5847	20.8346	12.0289
SPC-L188Q site 3 mut	77.7875	74.1134	93.557	81.8193	10.3298	5.96393
SPC-L188Q site 2/3 mut	30.102	12.3495	34.0229	25.4915	11.5489	6.66775
ERdj5
	Trial 1	Trial 2	Trial 3	Trial 4	Average	SD	SEM
SPC-L188Q	100	100	100	100	100	0	0
SPC-L188Q site2 mut	63.7883	77.0058	58.1989	91.5679	72.6402	14.8798	7.43989
SPC-L188Q site 3 mut	101.604	119.829	120.351	97.3352	109.78	12.0338	6.01689
SPC-L188Q site 2/3 mut	47.967	68.6982	62.6985	67.8987	61.8156	9.60793	4.80397
ERdj4
	Trial 1	Trial 2	Trial 3	Trial 4	Trial 5	Average	SD	SEM
SPC-L188Q	100	100	100	100	100	100	0	0
SPC-L188Q site2 mut	18.1714	25.6994	48.0102	33.2703	46.9949	34.4292	13.0787	5.84896
SPC-L188Q site 3 mut	127.138	101.639	104.214	59.3964	91.1391	96.7052	24.6464	11.0222
SPC-L188Q site 2/3 mut	16.1534	73.9095	26.4974	66.9523	48.3949	46.3815	24.9706	11.1672
GraphPad Prism 9 was used for statistical analysis and in plotting graphs.

## Sheet: Fig. 5
Fig. 5
Glycosylation
	a.										b.

## Sheet: Fig6A
20210610 - SPCwt co-expressed with 3HA L188Q mutant to evaluate palmitoylation changes in wt alone vs wt+ LQ mut / all 12% reducing gels																	Raw data from image quant, rolling ball 200																						20210617 - SPCwt co-expressed with 3HA L188Q mutant, run non-reduced, to evaluate disulfide linked oligomers in wt alone vs wt+ LQ mut / all 12% non-reducing gels run at max of _150V__ and transferred 3 hours at 100V
12% GEL 1	1	2	3	4	5	6	7	8	9	10	11	12	12	14	15			Set1 6/10/21						Set2 6/10/21						Set3 6/10/21									12% GEL 1	1	2	3	4	5	6	7	8	9	10
CoTransfect				BiP + EV	BiP + 3HALQ				BiP + EV	BiP + 3HALQ								WT		WT+3HALQ (IP-SPC)		WT+3HALQ (IP-HA)		WT		WT+3HALQ (IP-SPC)		WT+3HALQ (IP-HA)		WT		WT+3HALQ (IP-SPC)		WT+3HALQ (IP-HA)					CoTransfect	Novex			BiP + EV	BiP + 3HALQ				BiP + EV	BiP + 3hLQ
client				SPC wt			BiP + EV		SPC wt			BiP + EV					Lane 1	Lane 1	Lane 2	Lane 2	Lane 3	Lane 3	Lane 5	Lane 5	Lane 6	Lane 6	Lane 7	Lane 7	Lane 9	Lane 9	Lane 10	Lane 10	Lane 11	Lane 11					client				SPC wt			BiP + EV		SPC wt
IP with				SPC		HA			SPC		HA						Band No	Volume	Band No	Volume	Band No	Volume	Band No	Volume	Band No	Volume	Band No	Volume	Band No	Volume	Band No	Volume	Band No	Volume					IP with				SPC		HA			SPC
10 day exposure, contrast 8,000																	1	867712	1	444741	1	55528.4	1	741726	1	380978	1	20536.5	1	620704	1	338727	1	30274.3
																	2	3.19105e+06	2	2.83202e+06	2	3.23329e+06	2	2.77285e+06	2	2.76154e+06	2	2466967	2	3.16788e+06	2	3.84655e+06	2	2.78931e+06
																	%pal	0.213787		0.135726		0.016884		0.211043		0.121233		0.00825586		0.163835		0.0809331		0.0107372
																	Average WT (SPC IP)	Average co- (SPC IP)	Average CO-(HA IP)
																avg pal WT n=5	0.175533	0.100057	0.0163316
																stddev	0.030943	0.0236818	0.00604832
12% GEL 4	1	2	3	4	5	6	7
EndoH	/	novex	/	-EH
CoTransfect				BiP + EV	BiP + 3HALQ
client				SPC wt			BiP + EV
IP with				SPC		HA																													Average	Std. Dev.
																																		WT (IP SP-C)	17.6	3.1
																																		WT + 3xHA L188Q (IP SP-C)	10	2.4
																																		WT + 3xHA L188Q (IP HA)	1.6	0.6
																		Set4 6/17/21						Set5 6/17/21
																		WT		WT+3HALQ (IP-SPC)		WT+3HALQ (IP-HA)		WT		WT+3HALQ (IP-SPC)		WT+3HALQ (IP-HA)
																	Lane 5	Lane 5	Lane 6	Lane 6	Lane 7	Lane 7	Lane 9	Lane 9	Lane 10	Lane 10	Lane 11	Lane 11
																	Band No	Volume	Band No	Volume	Band No	Volume	Band No	Volume	Band No	Volume	Band No	Volume
																	1	476474	2	206788	4	74229.2	1	414784	2	225148	4	71084.6
																	2	2.81448e+06	3	2.39701e+06	5	3.14616e+06	2	2.4613e+06	3	2.48825e+06	5	3.05607e+06
																	%pal	0.144783		0.0794178		0.0230497		0.144218		0.0829764		0.0227314
20210617 - SPCwt co-expressed with 3HA L188Q mutant to evaluate palmitoylation changes in wt alone vs wt+ LQ mut / all 12% REDUCED gels
12% GEL 1	1	2	3	4	5	6	7	8	9	10	11	12	13	14	15
CoTransfect	Novex	BiP + EV	BiP + 3HALQ				BiP + EV	BiP + 3hLQ				BiP + EV	BiP + 3hLQ
client		SPC wt			BiP + EV		SPC wt			BiP + EV		SPC wt			BiP + EV
IP with		SPC		HA			SPC		HA			SPC		HA
	Cant use first set, bubble on WT bands
[truncated: 29 more columns]

## Sheet: Fig6B
20210617 - SPCwt co-expressed with 3HA L188Q mutant, run non-reduced, to evaluate disulfide linked oligomers in wt alone vs wt+ LQ mut / all 12% non-reducing gels run at max of _150V__ and transferred 2 hours at 100V																																				WT		WT+3HALQ (IP-SPC)		WT+3HALQ (IP-HA)		3HA-L188Q		WT		WT+3HALQ (IP-SPC)		WT+3HALQ (IP-HA)
12% GEL 1	1	2	3	4	5	6	7	8	9	10	11	12	13	14	15		12% GEL 1	1	2	3	4	5	6	7												Lane 1		Lane 2		Lane 3		Lane 4		Lane 5		Lane 6		Lane 7
CoTransfect	Novex			BiP + EV	BiP + 3HALQ				BiP + EV	BiP + 3hLQ					Novex		CoTransfect	Novex			BiP + EV	BiP + 3HALQ														Band No	Volume	Band No	Volume	Band No	Volume	Band No	Volume	Band No	Volume	Band No	Volume	Band No	Volume
client				SPC wt			BiP + EV		SPC wt			BiP + EV					client				SPC wt			BiP + EV											DBO	1	1.20154e+06	1	1.80816e+06	1	8.71297e+06	1	1.97156e+07	1	824765	1	1.72421e+06	1	9.16708e+06
IP with				SPC		HA			SPC		HA						IP with				SPC		HA												LQ top			2	610580	2	3.79245e+06	2	5.21635e+06			2	459922	2	3.38823e+06
																																			LQ bottom			3	677245	3	4.62299e+06	3	5.48693e+06			3	349768	3	4.25156e+06
																																			wt top	2	2.54273e+06	4	923910					2	2.2361e+06	4	959556
																																			wt bottom	3	6.51454e+06	5	4.08699e+06	4	5.08328e+06			3	6.04127e+06	5	4.86991e+06	4	4.40484e+06
																																			%DBO LQ				0.584033		0.508685		0.648137				0.680457		0.545436
																																			%DBO wt		0.117123		0.265162		0.631546				0.0906123		0.228261		0.675445
																																		average	%DBO LQ				0.639074		0.54259		0.637485
																																		stdev	%DBO LQ				0.0496416		0.0325747		0.00923722
																																		average	%DBO wt		0.0962386		0.220958		0.65182
																																		stdev	%DBO wt		0.0187167		0.0482713		0.0221403
[truncated: 10 more columns]

## Sheet: Supp Fig.2b
20211101-05 - Evaluating disulfide bond formation of SP-C ΔExon4. 0.5ug pMTBiP with 1ug of SP-C construct in pIRESEGFP, starve 30' +label 3hr IP overnight > Run, Transfer overnight, dry, expose to phosphor screen. Exposure = 3-10 days Experiment done in quadruplicate, 1 plate for each sample to get NR & R.																																			Mixed Red / Non reducing gel. Duplicate Run on 3.3.21 (6 day exposure, 10,000 contrast)
Mixed Red / Non reducing gel. SetA																	Mixed Red / Non reducing gel. Set C																		12% GEL1	1	2	3	4	5	6	7	8	9	10	11	12	13	14
13% GEL1	1	2	3	4	5	6	7	8	9	10	11	12	13	14	15		13% GEL1	1	2	3	4	5	6	7	8	9	10	11	12	13	14	15			Red / NR	/	Li cor	/	R	/	/	NR	/	NR	/	/	R	/	Li cor
Red / NR	/	Li cor	/	R	/	/	NR	/	NR	/	/	R	/	Li cor	/		Red / NR	/	Li cor	/	R	/	/	NR	/	NR	/	/	R	/	Li cor	/			client				SP-C wt			SP-C wt		L188Q			L188Q
client				NT			NT		ΔExn4			ΔExn4					client				NT			NT		ΔExn4			ΔExn4						Experiment 1
8Dexp 5000 contrast
Mixed Red / Non reducing gel. Set B																	Mixed Red / Non reducing gel. SetD																		Experiment 2
13% GEL1	1	2	3	4	5	6	7	8	9	10	11	12	13	14	15		13% GEL1	1	2	3	4	5	6	7	8	9	10	11	12	13	14	15
Red / NR	/	Li cor	/	R	/	/	NR	/	NR	/	/	R	/	Li cor	/		Red / NR	/	Li cor	/	R	/	/	NR	/	NR	/	/	R	/	Li cor	/
client				NT			NT		ΔExn4			ΔExn4					client				NT			NT		ΔExn4			ΔExn4
[truncated: 17 more columns]

## Sheet: Supp. Fig. 3c, 3f
Supp Fig.	Site 2 and site 3 peptides (NVT constructs)
3c
3f

[truncated: 2 more sheets: Supp. Fig. 5a, 5c, 5d, Sup. Fig6]
